# Supplementary material for: Fluorescence-Based Binding Characterization of Small Molecule Ligands Targeting CUG RNA Repeats
Source: Int J Mol Sci. 2022 Mar 19;23(6):3321. doi: 10.3390/ijms23063321 (PMC8955525; doi:10.3390/ijms23063321)
Supplement: Supplementary file 1 [file ijms-23-03321-s001.zip]

Archive with 1 entries (1 files):
- ijms-1598000-supplementary.pdf
